# Supplementary material for: Whole-Cell Biocatalysis for the Production of Structurally Diverse Methoxydihydrochalcones: Broad Activity of the Yarrowia Clade
Source: Molecules. 2026 Mar 22;31(6):1049. doi: 10.3390/molecules31061049 (PMC13029650; doi:10.3390/molecules31061049)
Supplement: Supplementary file 1 [file molecules-31-01049-s001.zip]

Archive with 1 entries (1 files):
- molecules-4185495-supplementary.pdf
